# Supplementary material for: A Computer Simulation Insight into the Formation of Apocarotenoids: Study of the Carotenoid Oxygenases BCO1 and BCO2 and Their Interaction with Putative Substrates
Source: Molecules. 2022 Nov 13;27(22):7813. doi: 10.3390/molecules27227813 (PMC9693266; doi:10.3390/molecules27227813)
Supplement: Supplementary file 1 [file molecules-27-07813-s001.zip]

Archive with 1 entries (1 files):
- molecules-1916893-supplementary.pdf
